# Supplementary material for: Intestinal IL-22RA1 signaling regulates intrinsic and systemic lipid and glucose metabolism to alleviate obesity-associated disorders
Source: Nat Commun. 2024 Feb 21;15:1597. doi: 10.1038/s41467-024-45568-6 (PMC10881576; doi:10.1038/s41467-024-45568-6)
Supplement: Supplementary file 4 — Source Data [file 41467_2024_45568_MOESM4_ESM.xlsx]

## Sheet: Figure 1
Figure 1A
Week	WT						Il22-/-
0	20.2	20.8	20	21.6	21.2	20.6	19.9	21	20.2	18.7	19.9
1	20.6	21.5	21.5	22.1	22	22.9	21.1	22.2	22.7	20.1	21.9
2	21.2	22.2	22.5	23.1	22.5	24.8	22.7	24.6	26.1	22.2	25.3
3	22.4	24.3	24.4	23.8	23.1	26.6	25	26.3	28.5	34.8	27.1
4	23.4	26.8	25.6	26.6	24.9	27.6	26.9	27.6	30.4	29	27.2
5	24.4	28.3	26	27.3	25.5	29.2	29.2	29.5	32.2	29.3	31.4
6	25.3	29.6	27.2	29.2	27.9	31.1	31.4	33	34.8	31.6	34.2
7	25.9	29.9	28.4	30.5	29.7	33.4	31.5	31.7	36.2	34.4	37
8	26.9	31.3	30.6	31.6	30.6	33.5	33.9	34.2	37.7	36.6	39
9	27.1	33	31.4	32.9	32.2	35.8	36.2	35.5	41	39.6	42.9
10	30.1	36.3	33.2	35.5	28.8	33.2	39.3	36.7	42.5	40.4	44.6
11	31	38.5	34.4	37.8	31.2	36.2	41.4	37.8	44.6	41.7	45.8
12	30.9	38.1	35.3	38.1	32.3	36.8	42.3	39.5	45.1	42.4	47
13	37.3	37.3	37.3	37.3	33.8	38.8	45.8	45.8	45.8	43.1	47.1
14	32.5	41.3	35.9	39.5	33.5	39	44.1	42	45.6	42.5	46.9
15	33.3	42.9	38	41.2	35.9	41.7	44.7	43.5	45.8	42.9	47.3
Figure 1B
Minutes	WT							IL22-/-
0	200	279	211	189	126	157	202	198	181	169	181	200
30	435	443	459	419	331	289	494	448	507	396	335	340
60	430	445	330	402	341	266	476	576	451	450	264	238
90	401	394	274	359	279	271	417	534	460	310	241	219
120	302	379	287	292	187	304	337	468	449	235	192	175
Figure 1C
	0 ng					80 ng
Ileum	0.22384	0.12616	0.24	0.07561	0.05333	0.15423	0.24959	0.13273	0.01589	0.15929
Liver	0.02114	0.02578	0.04301	0.02314	0.01509	0.02785	0.03015	0.02676	0.08034	0.00833
WAT	0.00061	0.00499	0.0004878	0.0004631		0.00398	0.00147	0.00382	0.0038322	0.0016406
Figure 1D
Pnpla2		Lipe		Ppara		Pparg
0 µg	80 µg	0 µg	80 µg	0 µg	80 µg	0 µg	80 µg
1.13588	1.16412	1.01069	1.25607	1.02695	1.14406	0.78309	1.10768
0.83665	2.03966	0.95932	1.76387	1.04344	2.1111	1.56906	1.41777
1.05226	1.34568	1.03138	1.21009	0.93322	1.01102	0.81386	1.33046
1.08501	2.31109	1.16542	2.24634	1.13337	1.14424	1.04926	1.28588
0.92165	2.36113	0.85806	2.7902	0.88232	0.20186	0.95305	0.24904
Figure 1E
LM	LM + IL22.Fc
0.313	0.383
0.332	0.348
0.333	0.337
0.27	0.343
0.232	0.296
0.264	0.284
0.23	0.281
0.214	0.277
Figure 1F
Reg3g		Reg3b
0 µg	80 µg	0 µg	80 µg
0.85472	12.1492	0.69269	2.6311
1.18368	11.3625	1.2545	6.40148
0.98841	7.70866	1.15077	7.41279
0.77018	4.43424	0.50769	2.69467
1.2984	22.956	1.96972	15.2992
Figure 1G
Pnpla2		Lipe		Ppara		Pparg
0 µg	80 µg	0 µg	80 µg	0 µg	80 µg	0 µg	80 µg
0.80639	0.67865	0.97353	0.53918	1.03784	0.37814	0.6854	0.16089
1.16564	0.66442	1.00877	0.52722	0.88321	0.6465	1.50224	0.2803
1.06387	0.66393	1.01826	0.57224	1.09095	0.46803	0.97121	0.85447
1.34783	0.72005	1.43486	0.84994	0.94095	0.51323	1.09593	0.3948
0.74194	0.43329	0.69693	0.55096	1.06276	0.6565	0.91247	0.3001
Figure 1I
Pnpla2		Lipe		Ppara		Pparg
0 ng	10 ng	0 ng	10 ng	0 ng	10 ng	0 ng	10 ng
1	0.42586	1	0.60484	1	0.8527	1	0.65272
1	0.22796	1	0.04421	1	0.53938	1	0.15347
1	0.39858	1	0.59026	1	0.30175	1	0.07811
1	0.51558	1	0.5094	1	0.30502	1	0.59859

## Sheet: Figure 2
Figure 2A
Cre-	Cre+
0.0196	0.0022
0.0098	0.175
0.2194	0.0012
0.4208	0.0005
0.2737	0.0011
	0.0176
Figure 2B
Week	Il22ra1fl/fl;Villin-cre+ (Control Diet)				Il22ra1fl/fl;Villin-cre- (Control Diet)						Il22ra1fl/fl;Villin-cre+ (HFD)								Il22ra1fl/fl;Villin-cre- (HFD)
0	21	19.4	20.1	21.6	21.6	19.8	21.6	20.4	22	22.9	19.2	20	19.7	21.1	21.6	18.5	22	20.3	20.4	20.7	19	19.2	18.8	18.6	18	21.3	19.6
1	21.1	21	20.6	22.4	21.7	20.2	22.1	20.8	22.9	22.8	21	22	21.6	23.2	22.3	20	22.6	22.6	22.1	23.2	21.7	21.1	20.2	18.4	19.3	23.1	21.3
2	22.1	22.2	21.9	23.5	23.5	21.5	23.7	21.7	23.5	23	23	24.5	23.1	25	23.5	21.1	23.7	24.2	23.9	25.5	23.6	23.3	22.2	20	21.3	24.7	23
3	22.7	23.3	22.7	23.5	21.7	23	23.7	22.6	24.5	23.7	24.4	26.4	24.7	26.5	24.5	22.9	24.9	25.7	25.1	26.2	25.4	24.4	23.1	20.9	21.4	26.5	23.8
4	23.2	23.5	22.7	24.3	24	22.8	24.5	22.9	24.4	23.9	26.4	28.9	27.3	29.1	25.9	25.1	26.2	27.1	27.6	28.6	27.4	27.4	25.6	22.7	23.7	28.2	25.8
5	23.1	24.9	23.9	24.9	24.3	23.2	24.7	22.9	25.1	24.8	27.8	31.1	29.5	31.5	26.6	26.8	27.9	29.4	28.5	30.4	28.4	28.1	26.9	23.3	24.6	30.2	28.7
6	22.9	23.9	24.7	24.5	24.8	23.3	24.2	22.6	25.5	24.9	30.3	32.3	30.8	32.8	28.4	29.6	28.7	31.1	28.9	31.3	30.8	32.2	31.3	25.8	26.8	33.2	30.3
7	24.2	25.3	24.1	25.6	25	23.4	25.8	24	26.3	26.5	31.8	34.4	34.1	34.8	29.2	31.8	30.2	32.4	30.5	33.1	34.1	33.2	33.5	27.4	27.2	35.8	32.1
8	24	23.9	25	26.4	25.7	24.1	25.3	24.4	25.6	25.7	33.8	35.8	35.7	36.7	30.2	34	31.4	32.9	31.2	33.8	35.6	36.5	36.3	29.8	29.7	37.5	32.8
9														38.7	29.9	36.5	33.6	34.6	32.3	36	36.8	35.3	36.3	29.4	29.2	39.6	33.3
10	24.3	24.1	26.3	27.1	25.7	25.1	26.4	23.8	26.3	26.9	36.1	40	40	40.1	31.3	37.7	34.6	36.6	33.3	37.7	37.4	33.7	36.4	29.3	29	40.8	34
11	24.4	24.5	26	28.6	26.7	26.5	27.4	23.8	27	27.5	38.4	40.4	40	41	32.3	40.1	35.8	38	35	39.5	39.8	37.2	40.1	31.9	32.1	43.7	35.6
12	24.3	26.3	24.4	28.5	27.1	25.9	27.5	24.2	26.6	27.4	40.8	42.1	40.4	42.6	32.9	41.6	34.9	38.4	37.9	42.9	41.7	40.9	42.6	33.9	33.6	45.2	35.8
13	24.8	26.8	24.7	30.1	27.3	26.1	28.5	24.7	27.6	28.9	44.3	44.3	42.8	45	34.1	44.1	36.1	40.6	39	43.1	41.7	42.2	43.4	35.2	33.3	48.8	36.8
14	24.8	25.1	26.8	29.5	26.8	26	28.8	25.1	27.8	28.1	44.6	45.5	45.4	46.5	36.1	46	35.9	39.9	40.6	44.6	42.6	43	45.3	37.4	34.1	49.1	38.2
15	25.4	27	24.8	30.4	26.8	26	29.6	24.4	27.9	28.5	44.8	45.5	45.4	46.7	36.8	46.6	37.7	41	41.5	44.3	43	45.6	47.8	40	35.7	50.7	39.7
Figure 2C
Minutes	Il22ra1fl/fl;Villin-cre-				Il22ra1fl/fl;Villin-cre+
0	202	257	239	211	279	339	217	263	239	212
30	385	503	411	401	600	600	506	480	411	464
60	426	510	379	396	600	600	555	510	446	472
90	366	458	338	358	568	574	436	438	467	410
120	307	390	246	268	547	517	388	348	443	352
Figure 2E
Cre-	Cre+
25.4266	42.991
32.5464	39.8796
41.6467	41.7885
36.4113	66.0943
46.3522	49.992
42.0917	51.0198
36.2513	57.088
19.4187	33.914
	30.1558
	43.431
	43.41
Figure 2F
Foxo1
	Cre-									Cre+
Control	0.0126245	0.0148125	0.013875	0.0105882	0.0259033					0.00659884	0.0386342	0.0240919	0.0100188
HFD	0.0317431	0.0262133	0.0306889	0.0406874	0.0476401	0.0226077	0.0436964	0.0299668		0.0224351	0.0150168	0.0167875	0.0346319	0.0229752	0.0298145	0.0320445	0.0351446	0.035172
G6pc
	Cre-									Cre+
Control	0.0513102	0.0512117	0.039078	0.0727648	0.164342					0.0646127	0.241959	0.0123332	0.167842
HFD	0.00848774	0.0549306	0.0498716	0.0504055	0.109537	0.115062				0.00926226	0.00235307	0.0009915	0.00016067	1.4e-07	0.00469842	0.0100864
Acc
	Cre-									Cre+
Control	0.0005549	0.0007785	0.00050789	0.00032086	0.00032898					0.00033522	0.000435	0.00019162	0.00066794
HFD	0.0003724	0.0003149	0.00028183	0.00042428	0.00024256	0.00015783	0.00038707			0.00014613	0.00010402	0.00013047	0.00014849	6.543e-05	0.00013282	0.00011631	0.00030441
Ppara
	Cre-									Cre+
Control	0.050667	0.0400266	0.0393101	0.0401086	0.0710617					0.0320124	0.0383543	0.0533512	0.0628312
HFD	0.0538121	0.117402	0.0490531	0.0268536	0.144794	0.156211				0.00542273	0.00079157	0.0173711	0.029583	0.0200328	0.0259477	0.0465303
Figure 2G
Triglycerides		Ceramides		Cholesterol
Cre-	Cre+	Cre-	Cre+	Cre-	Cre+
7.97	10.05	0.92	1.31	2.36	2.5
59.36	10.38	0.66	1.02	1.53	2.3
12.77	22.56	0.47	1.08	1.33	1.99
20.81	40.3	0.62	1.15	1.5	1.99
	14.61		0.85		1.96
Figure 2I
Cre-	Cre+
0	1
2	3
1	2
0	3
2	2
1	2
0	0
3	3
3	0
2	4
1	3
2	1
	4
	1
	4
	3
	3
	4
Figure 2J
Acox1
	Cre-								Cre+
Control	0.35	0.2	0.29	0.12	0.24				0.3	0.28	0.23	0.3
HFD	0.0434466	0.0780981	0.0556629	0.00511159	0.0677394	0.0386898			0.163165	0.132637	0.0784941	0.230568	0.0653418	0.0986482	0.263336
Lipe
	Cre-								Cre+
Control	0.53	0.35	0.72	0.42	0.53				0.71	0.69	0.36	0.45
HFD	0.019857	0.0529367	0.0374533	0.00347476	0.0210119	0.0102529			0.153705	0.113049	0.0290273	0.0614555	0.0511381	0.0662855	0.231111
Fasn
	Cre-								Cre+
Control	60.65	41.53	15.64	145.94	20.74				35.07	180.68	4.87	56.23
HFD	10.33	7.1	3.09	3.37	1.15	0.76	1.09		4.37	1.35	1.12	2.92	0.31	0.08	1.12	0.31
Figure 2K
Diacylglycerides		Phospholipids		Ceramides
Cre-	Cre+	Cre-	Cre+	Cre-	Cre+
1.49	1.26	0.78	0.5	0.07	0.05
1.47	1.28	0.88	0.7	0.08	0.04
1.58	1.15	0.56	0.48	0.09	0.04
2.77	0.76	1.49	0.42	0.15	0.07

## Sheet: Figure 3
Figure 3A
Cre-	Cre+
0.0361	0.0002
0.0097	0.0003
0.0133	0.0001
0.0933	0.0005
0.0344	0
Figure 3B
Week	Il22ra1fl/fl;Albumin-cre- (Control Diet)					Il22ra1fl/fl;Albumin-cre+ (Control Diet)						Il22ra1fl/fl;Albumin-cre- (HFD)							Il22ra1fl/fl;Albumin-cre+ (HFD)
0	25.2	25	21.4	20.1	21.5	24.8	26.3	21.2	19.5	21.4	21	21	20.4	18.6	21.3	21.6	17.4	20.4	20.4	20.4	20.2	20.5	19.8	19.4	19.5
1			21.1	20.8	21.1			21.5	19	21.3	20.5	23.8	21.6	19.7	23	23.9	20.8	22.8	21.9	22.2	21.5	21.9	22.2	21.3	21.7
2	25.7	25.5	22.1	21.4	21.7	25.5	26.6	22.3	21.2	23.2	21.8	26.1	22	21	24.5	26.6	22.6	24.8	23.7	24.2	23.6	22.8	24.1	23.3	23.1
3			22.7	22	22			23.1	21.6	21.9	23	28.4	24.2	22.2	26.5	28.5	23.4	27.1	24.9	26.1	24.9	24	24.4	24.2	24.1
4	26.8	28.1	23	22.1	22.6	26	27.6	24.7	21.9	23.7	22.1	30.3	26.4	23.8	28.9	29.9	26.5	29.9	26.7	29.1	27	25.7	27.5	27	27.2
5			23.8	22.8	23.3			24	23.2	22.9	25.2	31.3	27	23.8	29.9	31.4	29	30.1	28.1	30.8	27.8	27.5	28.9	29.5	29.3
6	27.4	29.4	23.8	23	23.1	26.5	28.6	24.4	22.5	23	24.4	33.8	27.9	24.9	31.3	33.9	30.4	32.2	28.9	32.7	29.9	29.4	31	31.6	31.5
7			25.5	24.4	24			25.7	25	26.6	24.7	35.4	30	27.1	32.8	35.6	30.3	33.5	30.8	33.8	31.8	31.6	30.8	31.5	31.8
8	28.2	30.2	25	24.4	24	27	30.1	26.6	24.7	26.6	25.6	36.5	33.2	28	34.4	37.3	32.6	35.8	31.2	31.5	33	32.4	32.4	32.9	33.9
9												39.1	34.7	27.8	34.5	36.2	33.1	36.6	32.3	37.9	33.2	33.4	35.3	36.2	36.6
10	29.1	31.9	25.4	25.8	25.2	27.6	31.3	26.5	26.5	27.8	26.6	39.7	36.6	30.8	36.9	37	34.7	38.4	32.7	39.2	33.5	34.6	37.2	38.3	37.8
11			26.4	26	25.1			26.6	27.3	28.9	26.6	41.8	35.5	32.4	39	37.3	36.3	38.8	33.8	38.3	35.5	35.6	38	39.3	38.9
12	29.3	32.4	26.8	26	24.5	28.6	32.5	28.2	28.4	30.1	26.2	43.8	38.4	34.3	41.1	40.6	37.5	40.3	36.6	39.6	36.4	36.6	41.3	41.5	42.4
13			26.4	25.6	25.5			28.3	27.9	30	26.6	44.9	41.4	33.9	40.9	39.8	39.6	41.1	38	40.5	36.3	37.7	41.4	40.5	43.1
14	28.2	32.9	26.6	25.6	25.6	28.8	33	28.8	28.4	30.3	27.1	46	43.2	36.3	42.4	43.3	41.4	43.2	38.1	41.2	38.1	40.8	44.1	42	44.7
15	28	33.3	26.2	25.5	25.3	29	33.3	29	27.9	30.3	26.7	46.6	41.8	37.6	43.4	45.7	41.7	44.2	40.2	42.6	39.6	40.5	44.9	42.8	46.3
Figure 3C
Minutes	Il22ra1fl/fl;Albumin-cre-							Il22ra1fl/fl;Albumin-cre+
0	186	204	224	238	215	219	245	317	251	233	153	212	226	215
30	552	521	442	389	306	410	516	553	552	497	465	496	406	453
60	532	463	451	345	476	410	342	495	550	532	460	542	498	480
90	473	454	324	270	408	336	313	455	507	541	459	569	424	473
120	436	404	277	225	336	263	209	436	458	348	410	492	344	381
Figure 3E
Cre-	Cre+
36.096	11.924
22.078	37.235
28.28	17.075
38.095	37.864
Figure 3F
Foxo1		G6pc		Acc		Ppara
Cre-	Cre+	Cre-	Cre+	Cre-	Cre+	Cre-	Cre+
1.4689	0.0056	2.0201	0.0004	0.8822	0.0357	1	2.1142
0.6808	0.1096	0.495	0.005	1.1336	0.1445	1.3268	0.6179
1	3.7523	1	0.3829	1	0.8675	0.7537	0.9875
1.31	1.2289	1.1909	0.5141	0.8287	0.9494	1	1.6386
0.7634	1.4572	0.8397	0.3692	1.2067	1.511	1.0084	1.3707
1	1.5222	1	0.578	1	0.7994	0.9917	1.2094
	0.4547		0.3763		0.3976	1	1.2955
	0.3163		0.2191		0.9095		1.0279
	0.1351						0.9293
							1.6404
Figure 3G
Triglycerides		Ceramides		Cholesterol
Cre-	Cre+	Cre-	Cre+	Cre-	Cre+
32.57	16.27	0.84	0.4	1.88	1.31
39.63	11.19	0.53	0.39	1.45	1.58
48.79	15.15	0.78	0.47	1.77	1.81
19.31	29.42	0.63	0.56	2.22	2.03
43.65		0.51		1.24
24.33		0.5		1.73
Figure 3I
Cre-	Cre+
4.73519	7.59925
5.8299	4.20609
6.72032	4.40726
9.44973	5.37019
6.04908	8.77096
6.43107	7.41802
Figure 3J
Lipe		Acox1		Fasn
Cre-	Cre+	Cre-	Cre+	Cre-	Cre+
1	3.186	1	1.949	1.052	0.778
0.773	1.214	1.327	0.912	0.951	0.435
1.293	0.393	0.753	0.639	1	0.325
1	1.247	1	1.671	0.539	0.334
0.988	0.535	0.965	0.802	1	1.293
1.012	0.245	1.036	0.436		0.416
1	0.179	1	0.426		0.46
	1.426		0.332		1.534
	2.567		2.455
	1.185

## Sheet: Figure 4
Figure 4C
Mmp12
	Il22ra1fl/fl;Villin-cre-														Il22ra1fl/fl;Villin-cre+
Control	0.0117668	0.182154	0.202579	0.0704244											0.134672	0.0363649	0.0240509	0.460231
HFD	4.2597	5.99377	0.117684	27.7549	1.60834	16.7478	22.7839	2.43321	4.17155	9.71356	9.12611	6.19026	2.51403	2.80889	2.46917	1.59375	23.4564	32.3738	32.09	4.8537	18.1654	5.0825	2.98892	0.581088	37.7918	19.4271	59.7141	44.0173	54.5686	44.6318	20.393
Figure 4E
Week	Il22ra1fl/fl;Villin-cre-				Il22ra1fl/fl;Villin-cre+
0	20.4	17.9	21.4	18.7	21.4	18.8	19.1	18.9
1	21.7	21.1	24.9	20.8	22.1	20.4	21.4	21.5
2	23	23.9	27.7	22	23.6	21.8	22.5	21.6
3	24.3	23.8	30.1	22	24.9	23.3	24.7	23.2
4	25.3	26.1	32.3	24.6	27	24.5	27.2	26.5
5	28.3	27.8	34.7	26.1	28.8	25.9	29.8	28.7
6	29.5	29	35.6	26.3	29.8	28.9	31.1	30.6
7	30.5	31.1	36.3	26.7	29.4	31.6	34.1	32
8	32.8	31.7	39.7	30.3	31.7	33.4	35.8	33.9
9	35.3	31.8	41.8	32.7	31.8	35	38.1	36
10	36.6	31.9	42.9	34.3	34.1	37.3	38.4	36.5
11	37.5	33.5	44.3	35.3	35.2	39.6	40.1	37.8
12	39	33.9	45.9	38.7	36.7	41.8	42.9	41
13	35.1	32.2	43.5	35.1	32.2	40.6	40.4	37.6
14	35	32	43.7	31.7	30.4	40.9	38.5	37.8
15	37.2	32.8	44	33.8	31.6	41.7	38.5	37.5
Figure 4F
Minutes	Il22ra1fl/fl;Villin-cre-				Il22ra1fl/fl;Villin-cre+
0	168	188	154	159	169	192	220	172
30	458	500	403	338	441	483	416	372
60	398	407	273	232	325	377	291	258
90	263	275	222	213	234	342	209	236
120	188	238	173	167	203	267	219	180
Figure 4H
Foxo1		G6pc		Acc		Ppara
Cre-	Cre+	Cre-	Cre+	Cre-	Cre+	Cre-	Cre+
1.34168	0.93032	1.4746	2.68025	3.5665	1.14514	1.20186	0.81876
0.74533	0.52251	0.67815	0.11958	0.28039	1.84284	0.83204	0.84219
1.26984	1.10929	1.12962	2.86614	5.57643	1.5562	0.85811	1.95887
0.7875	27.7481	0.88525	2.3362	0.17933	4.67076	1.16535	7.35344
Figure 4J
Foxo1		G6pc		Acc		Ppara
Cre-	Cre+	Cre-	Cre+	Cre-	Cre+	Cre-	Cre+
1.34168	0.93032	1.4746	2.68025	3.5665	1.14514	1.20186	0.81876
0.74533	0.52251	0.67815	0.11958	0.28039	1.84284	0.83204	0.84219
1.26984	1.10929	1.12962	2.86614	5.57643	1.5562	0.85811	1.95887
0.7875	27.7481	0.88525	2.3362	0.17933	4.67076	1.16535	7.35344
Figure 3J
Acox1		Lipe		Fasn
Cre-	Cre+	Cre-	Cre+	Cre-	Cre+
1.28878	0.69309	1.72535	1.60544	2.28375	0.63292
0.77593	2.36902	0.57959	6.40352	0.43788	1.57997
5.51727	1.92566	1.11381	0.38831	9.44548	3.10151
0.18125		0.89782	0.37686	0.10587	0.00355

## Sheet: Figure 5
Figure 5A
Cre-	Cre+
0.0201	0.00141608
0.0081	0.0026256
0.0055	7e-05
	0.0002
Figure 5B
Week	Il22ra1fl/fl;Adiponectin-cre-								Il22ra1fl/fl;Adiponectin-cre+
0	23.7	23.2	24.4	22.8	25.6	22.4			22.9	23	23.4	24	23.5
1	26.5	26.1	26.6	23.7	28.2	24.3			26.1	27.2	26.7	25.9	25
2	28.8	27.7	28.8	24.3	29.8	26			27.5	29.6	28.6	26.5	27.5
3	30	29.6	29.9	26.5	31.4	27.6			29.6	31	29.8	27.5	29.4
4	33.8	31.9	33.2	27.6	33.9	30.4			32.7	33.5	32.1	30.2	32.3
5	35.2	32.3	34.6	29.5	35.8	32.1			34.3	35.7	33.1	31.8	34.5
6	36.7	33.9	35.6	29.7	37	33.3			35.5	37.3	34.2	33.5	35.5
7	38.9	35.3	36.5	30.4	38.1	34.6			36.8	38.6	35.6	34.7	38.1
8	38.8	37	37.5	32.5	39.7	36.6			38.5	40.2	36.9	35.2	39.6
9	41.3	37.6	39.2	32.4	40.5	38.3	40.9		39.8	42.7	39.1	36.8	42.1	43.2	34.8
10	43.4	39.4	40.4	32.8	41.4	38.7	42.7		40.8	43.1	39.8	37.2	43	44.8	35.7
11	46.3	41.5	44.4	33.2	42	39.3	44.1		42.2	45.1	41.3	38.4	43.6	45.5	37.9
12	47.6	42.5	45.3	33.9	43.4	39.8	44.7		45.5	44.7	41.7	40.4	45.3	46.4	40.1
13	47.9	43.2	46.8	34.1	44.6	41.6	45.5	44.3	46.7	46	42.3	41.5	47.9	47.2	41.6	42.6
14	47.9	44.7	46.7	36.2	44.4	42.4	46.9	46.1	46.7	45.5	43.4	42.1	45.6	47.3	42.6	43.5
15	48	46.3	47.6	36.8	45.2	43.3	47.7	46.4	47.9	46.1	44	43.4	46.2	48.3	42.9	43.2
Figure 5C
Time (minute)	Il22ra1fl/fl;Adiponectin-cre-								Il22ra1fl/fl;Adiponectin-cre+
0	162	257	199	186	185	186	193	193	148	189	183	193	201	197	153	184
30	445	531	490	478	508	347	479	351	437	459	501	394	451	481	309	357
60	385	457	439	406	424	304	416	265	376	399	432	446	493	436	292	339
90	223	422	378	419	408	234	331	211	288	354	344	372	367	369	244	277
120	207	420	298	355	301	201	247	162	245	268	273	271	308	341	186	221
Figure 5E
Cre-	Cre+
35.554	38.343
39.816	36.737
24.053	30.947
Figure 5F
Foxo1		G6pc		Acc		Ppara
Cre-	Cre+	Cre-	Cre+	Cre-	Cre+	Cre-	Cre+
1.22541	0.63276	1.54156	1.07174	0.93851	0.34441	1.2104	0.9073
0.86361	0.88277	1.30382	1.26261	0.95795	0.72698	0.74574	0.95335
0.94493	1.02306	0.49753	0.71101	1.11229	0.68125	1.10785	0.19263
1.23205	1.15283	1.42998	0.86064	1.7303	1.0542	1.23829	1.07131
0.75673	0.77052	0.72506	1.33092	0.7584	0.72623	0.72921	1.12703
1.07258		0.96448		0.76204		1.10745
Figure 5H
Cre-	Cre+
6	5.06
3.73	4.41
4.73	3.77
3.68	5.64
6.05	3.74
	4.16
Figure 5I
Acox1		Lipe		Fasn
Cre-	Cre+	Cre-	Cre+	Cre-	Cre+
2.071	1.048	0.80939	4.4988	2.007	1.657
0.849	0.502	0.60369	4.04955	1.603	1.523
0.568	1.16	2.04656	3.93969	0.311	7.773
6.173	0.247	5.19903	0.11409	1.067	0.409
0.352	3.758	0.45024	0.921	0.854	1.94
0.46		0.4272		1.098

## Sheet: Figure 6
Figure 6B
Ppara
	Il22ra1fl/fl;Villin-cre-									Il22ra1fl/fl;Villin-cre+
Control	0.00442958	0.00314636	0.00327931	0.0049175	0.00383479	0.00464196				0.00665975	0.00429265	0.00305193	0.00659312	0.00547731	0.00297709	0.00309019	0.00297429
HFD	0.005921	0.003369	0.009072	0.009496	0.012746	0.014253	0.016181	0.004948	0.006802	0.011932	0.00477	0.009491	0.02241	0.006685	0.010456	0.022153	0.013747	0.018515	0.019955	0.013475	0.020481	0.0089
Lipe
	Il22ra1fl/fl;Villin-cre-									Il22ra1fl/fl;Villin-cre+
Control	0.00731038	0.00789553	0.00773084	0.00547057	0.0049152	0.00750987				0.00605456	0.00580333	0.00471097	0.00628638	0.00711645	0.00437053	0.00588211	0.00907498
HFD	0.00866761	0.00861158	0.00958112	0.0190573	0.00494329	0.0216001	0.00772435	0.00733369	0.00413276	0.006341	0.00762712	0.00962906	0.0138982	0.0276963	0.0280101	0.0326119	0.00659733	0.022427	0.0286186	0.0225309	0.0108512	0.00753225
Figure 6C
Il18		Il18r1
0 µg	80 µg	0 µg	80 µg
0.041837	0.116504	0.006344	0.00312
0.057059	0.166494	0.007417	0.003205
0.039919	0.168932	0.004443	0.003723
0.0307	0.09496	0.00537	0.00913
0.02727	0.16917	0.00439	0.00198
Figure 6D
Lipe		Pnpla2		Ppara
0 ng	100 ng	0 ng	100 ng	0 ng	100 ng
1	0.65888	1	0.67556	1	0.9308
1	0.92982	1	1.20297	1	0.94894
1	0.83793	1	0.87087	1	1.26285
1	0.10763	1	0.40694	1	0.27231
1	0.8496	1	0.7437	1	0.7034
1	0.4167	1	0.2468	1	0.4165
1	0.3565	1	0.3853	1	0.9937
1	0.2197	1	0.2224	1	0.4204

## Sheet: Figure 7
Figure 7A
Lyz1
	Il22ra1fl/fl;Villin-cre-						Il22ra1fl/fl;Villin-cre+
Control	5.05	13.86	2.85	21.91	12.3	18.9	15.41	4.86	11.26	7.73	3.01	20.11
HFD	165.147	151.852	112.938	96.8713			121.549	84.5472	33.075	134.951	134.913	73.2622	2.67838	31.5691
Mmp7
	Il22ra1fl/fl;Villin-cre-						Il22ra1fl/fl;Villin-cre+
Control	1	1.56	0.34	1.9	0.96	1.04	1.49	0.74	1.24	1.51	0.44	3.25
HFD	3.99506	4.93495	3.78212	1.42723			2.55159	2.10066	0.635563	2.64318	2.75353	0.780979	0.0906341	0.595023
Reg3g
	Il22ra1fl/fl;Villin-cre-						Il22ra1fl/fl;Villin-cre+
Control	1.55	31.37	1.05	1.42	14.83		0.31	0.66	1.63	0.06	0.96
HFD	36.1426	251.046	170.066	3.24062			10.5798	23.1702	4.1916	24.6236	30.8011	20.1672	4.54883	2.1662
Figure 7C
	Il22ra1fl/fl;Villin-cre-				Il22ra1fl/fl;Villin-cre+
Chow Diet	3.3	5.4	3.1	4.5	4.5	6.8	1.2	3
HFD	5.33	4.85	6.6	6	3.4	2.43	3.53	3.42	3.56
Figure 7D
Lyz1 (Lgr5 low)
	PBS				IL-22.Fc
Control	0.21	0.14	0.29		0.25	0.12	0.08
HFD	3.44	1.14	7.81	8.07	6.19	123.87	15.49	35.85
Lyz1 (Lgr5 high)
	PBS				IL-22.Fc
Control	0.99	0.09	0.13		0.73	0.15	0.29
HFD	46.46	10.4	3.17	0.64	106.98	18.8	146.12	11.66
Mmp7 (Lgr5 low)
	PBS				IL-22.Fc
Control	0.06	0.19	0.05		0.65	0.34	0.25
HFD	4.66	6.32	4.46	0.55	103.9	22.68	21.6	9.96
Mmp7 (Lgr5 high)
	PBS				IL-22.Fc
Control	0.17	0.12	0.05		0.46	0.16	0.17
HFD	10.98	6.71	6.99	0.73	75.33	32.35	106.79	10.15
Figure 7E
Lyz1					Reg3g
Control	rIL-22	PA	PA+ rIL-22		Control	rIL-22	PA	PA+ rIL-22
1	4.6327	1.13805	1.71253		1	1787.12	1.53327	1888.51
1	3.44304	0.548108	1.05737		1	869.078	1.18533	619.274
1	2.21282	0.52108	0.884615		1	499.805	0.783815	941.987
1	1.28468	0.970679	1.14322		1	386.778	1.06346	485.474
1	1.43488	0.305873	0.46032		1	282.053	0.70593	221.942
Figure 7F
Time	Defa6-cre-, ROSA26DTA			Defa6-cre+, ROSA26DTA
0	156	151	140	142	154	150	141
30	222	141	223	232	266	285	231
60	181	151	236	190	210	232	203
90	155	142	187	158	201	238	198
120	144	169	189	173	195	221	193
Figure 7H
	Il22ra1fl/fl;Defa6-cre-					Il22ra1fl/fl;Defa6-cre+
Chow Diet	7	2.6	5.7	4		3.8	4.4	5	3.2
HFD	4.79	4.69	4.29	5	5.44	3.97	3.53	3.87	4.09	3.79
Figure 7I
Week	Il22ra1fl/fl;Defa6-cre-					Il22ra1fl/fl;Defa6-cre+
0	21.8	20.9	25.1	24.7	25	21.7	20.1	23	23.8	24.4	24.8	23.9
1	22.4	23	27.9	29.7	28.5	24.9	23.5	26.8	27.6	27.6	26.2	25.6
2	23.6	24.2	29.3	31.5	31.1	25.6	24.3	30.5	27.5	29.9	28.2	27.9
3	25.7	25.6	32.1	33.5	31.9	27.1	26.6	33.4	28.5	32.3	29.8	29.9
4	27.4	27.4	34.5	35.9	35	28.3	28.2	35.6	28.7	33.4	31.2	31.2
5	28.6	29.2	36.8	37.3	37.1	29.8	29.7	37.5	30.8	34.6	32.5	32.4
6	29.6	30	38.5	39.5	38.6	29.7	30.5	39.3	32.3	36.6
7	30.7	31.8	39.8	39.3	39.8	31	32.1	41.8	33.8	38	34.3	34.5
8	32.2	34.3	41.3	40.5	42.6	33.4	34	44.4	35.8	40.3	35.4	36.5
9	33.4	36.6	42.7	41.9	44.5	34.6	35.6	46.6	36.3	41.2	37.9	38.3
10	35	36.9	43.7	43.2	46	37.1	37.5	48	37.4	42.5	39.7	39.2
11	36.8	37.5	44.5	44.1	47.5	38.3	38.2	48.8	38.7	43.5	40.7	39.7
12	38.5	39.1	45.7	44.5	49.2	39.1	39.9	50.1	38.7	43.6	41.4	40.2
13	39.3	39.8	44.5	46.4	49.2	40.4	41.7	49.3	44.8	44.8	42.1	41
14	42	42.3	45.3	47.1	50	42.5	43.9	49.4	42.8	46.9	44	42.6
15	42.5	43.2	47.4	45.1	49.7	42.7	44.3	48.3	44.5	48	45.3	44.2
Figure 7J
Glucose (0 minutes)
Cre-	Cre+
187	220
220	257
197	261
201	229
186	275
169	199
123	196
175	191
162	227
177	196
197	173

## Sheet: Figure S1
Figure S1
Pnpla2		Lipe		Ppara		Acox1		Emr1
0 µg	80 µg	0 µg	80 µg	0 µg	80 µg	0 µg	80 µg	0 µg	80 µg
1.18795	0.84153	1.114	0.96663	0.92068	0.542226	1.03526	0.79598	0.6867	0.94152
1.79046	2.38106	1.83787	2.42844	1.26515	1.16711	1.8125	2.23301	2.69568	2.782
0.47015	2.26734	0.48843	2.24808	0.858516	1.2307	0.53293	2.57836	0.54022	2.904
0.89669	1.41521	0.87271	1.12274	0.960709	0.634911	1.08346	1.02696	1.18727	1.08996
1.11521	1.22688	1.14586	0.9559	1.0409	0.840678	0.92297	1.18741	0.84227	2.66314

## Sheet: Figure S2
Figure S2A
Time (min)	Il22ra1fl/fl;Villin-cre-						Il22ra1fl/fl;Villin-cre+
0	144	130	189	101	171	171	186	188	180	211
30	331	277	251	150	322	316	221	298	490	312
60	261	218	241	105	179	275	205	279	235	243
90	199	208	222	104	148	181	204	261	227	209
120	178	156	212	112	142	148	161	232	161	196
Figure S2B
Time (min)	Il22ra1fl/fl;Villin-cre-						Il22ra1fl/fl;Villin-cre+
0	191	206	214	157	152	173	163	202	175	209	163	167
15	144	174	229	191	205	195	166	184	161	184	220	192
30	114	153	159	139	138	120	128	134	150	136	143	139
45	112	143	148	121	154		131	152	144	123	140
60	130	183	168	155	170	106	119	150	147	145	186	162
90	140	174	180	169	177	97	171	163	158	148	159	168
Figure S2C
C-peptide		Insulin
Cre-	Cre+	Cre-	Cre+
1595	5246	738.09	14778
5027	4544	4108	5898
2694	10204	889.96	5528
3999	7151	2578	1977
5278	4522	10290	2429
801.55	1597.4	3168.22	9273.28
895.31	1788.87	7144.65	17099.1
803.77	1410.61	4321.92	6608.92
827.69	1442.45	3895.27	6238.99
1411.99	885.44	12433.6	14241.6
904.82	960.93	3698.33	6189.62
463.11	643.64	5406.35	3788.77
929.14	283.86	3682.09	3949.67
	1706.81		3263.97
Figure S2E
Abca1		Apoa1		Fabp1		Fasn		Npc1l1		Stard4
Cre-	Cre+	Cre-	Cre+	Cre-	Cre+	Cre-	Cre+	Cre-	Cre+	Cre-	Cre+
1.1273	1.2308	1.1476	1.008	1.2048	0.5509	0.683	0.5952	1.4305	2.539	1.1277	1.4263
1.0567	0.7886	1.0843	0.6669	0.7029	0.6538	1.0248	0.8065	2.0089	0.0105	1.3328	1.0116
0.999	0.6024	0.8062	0.3788	0.7718	0.6661	0.883	0.6506	0.3236	0.57	0.8823	0.6358
0.8403	0.9546	0.9969	1.0214	1.5299	1.2462	1.6179	0.3973	1.0752	0.0975	0.7541	1.4379
1.2226	0.7244	1.7653	0.6031	1.3921	1.464	1.8471	1.8161	0.9025	0.5416	1.6656	0.713
0.818	0.6573	0.5665	0.7782	0.7183	1.1482	0.5414	0.4081	1.108	0.743	0.6004	1.3028
1.267	1.1236	1.3387	1.1023	1.2512	1.0818	1.5782	0.4562	0.5412	2.2881	1.3699	1.3643
0.7893	1.4313	0.747	0.6924	0.7992	0.9556	0.6336	1.1508	1.8477	0.5391	0.73	0.7938
	1.5645		1.1249		0.9213		0.7702		0.1766		0.9477
Figure S2F
Triglycerides
Chain length	Il22ra1fl/fl;Villin-cre-				Il22ra1fl/fl;Villin-cre+
14:0	0.66	0.52	0	0	0	0	0	0.64	0
16:0	23.3	30.44	29.78	31.75	26.19	24.16	29.27	30.08	27.35
16:1	5.06	2.1	2.48	2.44	5.1	5.38	2.06	2.83	2.22
18:0	2.71	2.07	2.83	3.44	2.84	2.6	2.38	2.41	2.68
18:1w9	40.23	35.58	38.13	37.48	45.02	42.43	37.52	38.31	39.01
18:1w7	4.54	2.19	3.64	3.65	5.77	5.1	3.33	3.04	3.27
18:2	19.3	19.88	18.58	18.94	15.09	17.88	21.08	18.25	21.3
18:3w6	0	0.63	0	0	0	0	0	0.58	0
20:4	1.43	2.42	2.47	2.31	0	0	2.41	1.7	2.21
22:4w6	0	0.64	0	0	0	0	0	0	0
22:5w3	0	0.59	0	0	0	0	0	0	0
22:6	2.77	1.59	2.08	0	0	2.44	1.94	0.94	1.96
Ceramides
Chain length	Il22ra1fl/fl;Villin-cre-				Il22ra1fl/fl;Villin-cre+
16:0	12.32	18.39	29.53	28.44	15.79	19.06	20.73	17.07	20.97
16:1	12.06	3.53	3.19	3.95	12.35	9.75	6.41	7.2	5.18
18:0	3.79	7.5	12.48	14.69	5.06	7.08	6.51	6.83	8.1
18:1w9	54.67	43.01	37.42	36.98	51.86	47.69	45.73	50.4	48.82
18:1w7	4.13	3.19	3.47	4.24	4.84	4.41	3.67	3.46	3.5
18:2	13.03	15.76	13.91	11.7	10.11	12	14	12.61	13.44
20:4	0	8.61	0	0	0	0	2.94	2.43	0

## Sheet: Figure S3
Figure S3C
Cre-	Cre+
1.60233	16.7067
5.053	17.254
2.37133	17.845
Figure S3D
Cre-	Cre+
5.95	6.69
3.86	4.66
5.06	4.18
4	4.77
8.66	4.57
4.82	8.57
3.58	6.76
4.7	5.68
7.15	3.54
6.25	4.47
7.11	3.44
4.75	4.56
4.3	3.53
	3.58
	5.79
	2.85
Figure S3E
Diacylglycerides
	Il22ra1fl/fl;Villin-cre-				Il22ra1fl/fl;Villin-cre+
14:0	0.00681948	0.00622526	0.0092207	0.0175306	0.00637468	0.00590518	0.00735206	0.00381528
16:0	0.288677	0.276379	0.314471	0.571123	0.231034	0.254807	0.253638	0.174918
16:1	0.0398551	0.0293129	0.0483518	0.0895372	0.0317339	0.0299343	0.0388784	0.0281782
18:0	0.0781979	0.107026	0.0891514	0.141539	0.0968718	0.0910018	0.0731666	0.0726537
18:1w9	0.752344	0.753355	0.773905	1.47466	0.639221	0.633143	0.537527	0.318075
18:1w7	0.0266489	0.0293096	0.028136	0.0589178	0.0281434	0.0245617	0.0206607	0.0147312
18:2	0.272164	0.244206	0.285008	0.395359	0.210943	0.22282	0.202588	0.132974
18:3w3	0.00408985	0.00304451	0.0054031	0.00631978	0.00287849	0.00307649	0.00416961	0.00290195
20:3w6	0.0025379	0.00195749	0.0028388	0	0.00200585	0	0.00207464	0
20:4	0.00919294	0.00909776	0.0121131	0.0127066	0.00658862	0.00829462	0.00919206	0.005369
22:5w6	0.00299615	0.00305784	0.00358939	0	0.00388109	0.00312062	0.00308466	0
22:6	0.0029157	0.00265139	0.00280995	0	0	0	0.00235501	0.00459086
Phospholipids
	Il22ra1fl/fl;Villin-cre-				Il22ra1fl/fl;Villin-cre+
14:0	0.00322631	0.00301547	0.00191357	0.00966811	0	0.00261239	0.00193227	0
16:0	0.148474	0.149527	0.102125	0.351558	0.0821159	0.12027	0.0968693	0.0729407
16:1	0.00963301	0.00707326	0.00537327	0.0374866	0.00371754	0.00727746	0.00509149	0.00367933
18:0	0.19622	0.263158	0.163318	0.234626	0.166121	0.182494	0.127291	0.132277
18:1w9	0.165649	0.169357	0.0918925	0.571114	0.0866887	0.136907	0.0791173	0.0468783
18:1w7	0.0177014	0.0178089	0.0113814	0.0420474	0.0110738	0.0148194	0.00992761	0.00730551
18:2	0.120564	0.134603	0.0933355	0.114369	0.088828	0.131584	0.0850473	0.0703953
20:3w6	0.00546268	0.00638183	0.00408968	0.00544949	0	0.00496501	0.00385592	0.0037341
20:4	0.0849383	0.0962185	0.0694117	0.0789726	0.0566305	0.0768987	0.0552392	0.0659187
22:4w6	0.00462888	0.00776468	0.00598748	0.0130066	0	0.00349546	0.00251074	0
22:5w6	0.00617315	0.00659444	0.00482151	0.0082898	0	0.0053319	0.00407572	0.0041416
22:6	0.0132739	0.0141563	0.00958239	0.0142688	0.0064361	0.0100097	0.00872762	0.01213
Ceramides
	Il22ra1fl/fl;Villin-cre-				Il22ra1fl/fl;Villin-cre+
14:0	0	0.006175	0	0.004633	0	0.005241	0	0
16:0	0.029148	0.041747	0.043803	0.069845	0.024249	0.017815	0.020472	0.03614
18:0	0.019354	0.028178	0.033666	0.048513	0.016724	0.010761	0.014409	0.0281
18:1w9	0.007798	0.006711	0.005023	0.01367	0.005798	0.00618	0.005744	0.005908
22:5w6	0.014885	0	0.011626	0.014107	0	0	0	0
Figure S3F
Triglycerides
Cre-	Cre+
375.02	303.94
347.91	359.42
342.98	372.01
327.05	346.77
Figure S3G
Il22
Cre-	Cre+
0.250555	0.09013
3.99114	5.11621
4.45716	0.463165
0.224358	0.641873
1	16.3876
	0.883611
	0.034168
	0.088381
Figure S3H
IL-22 (ELISA)
Cre-	Cre+
3.72093	31.6279
4.18605	8.25581
6.51163	5.34884
8.06848e-16	7.44186
0	0.813953
	1.74419
Figure S3I
IL-22 (Luminex)
Cre-	Cre+
33.57	29.48
48.51	4.17
120.48	58.95
183.81	185.81

[truncated: 6 more sheets: Figure S4, Figure S5, Figure S6, Figure S7, Figure S8, Figure S9]
